# Supplementary material for: Co-culture and biogeography of Prochlorococcus and SAR11
Source: ISME J. 2019 Feb 11;13(6):1506–19. doi: 10.1038/s41396-019-0365-4 (PMC6775983; doi:10.1038/s41396-019-0365-4)
Supplement: Supplementary file 12 — Table S2 Revised [file 41396_2019_365_MOESM12_ESM.xlsx]

## Sheet: Table_S2
Table S2 The number of genes from selected protein families present in the genomes of the 4 heterotrophic bacteria discussed in this study. Protein families underrepresented in SAR11 (Pelagibacterales sp. HTCC7211) compared to the other 3 heterotrophic bacteria strains were selected for inclusion in the table. Catalase gene locus tags are also included for each strain.
Pfam ID	Description	SAR11 HTCC7211	Thalassospira MIT1351	Roseobacter MIT1352	Marinobacter MIT1353
pfam00027	Cyclic nucleotide-binding domain	0	13	5	6
pfam00196	Bacterial regulatory proteins, luxR family	0	6	17	18
pfam00440	Bacterial regulatory proteins, tetR family	0	24	21	22
pfam00563	EAL domain	0	18	4	23
pfam00970	Oxidoreductase FAD-binding domain	0	6	4	6
pfam00989	PAS fold	0	8	6	11
pfam00990	Diguanylate cyclase, GGDEF domain	0	32	7	50
pfam01627	Hpt domain	0	5	4	6
pfam07729	FCD domain	0	21	11	7
pfam08448	PAS fold	0	6	3	5
pfam12418	Acyl-CoA dehydrogenase N terminal	0	2	2	6
pfam12625	Arabinose-binding domain of AraC transcription regulator, N-term	0	1	6	12
pfam12697	Alpha/beta hydrolase family	0	4	9	6
pfam12833	Helix-turn-helix domain	0	34	18	23
pfam13426	PAS domain	0	16	9	9
pfam00126	Bacterial regulatory helix-turn-helix protein, lysR family	1	55	37	21
pfam00202	Aminotransferase class-III	2	12	8	6
pfam00270	DEAD/DEAH box helicase	2	8	9	11
pfam03061	Thioesterase superfamily	2	9	10	11
pfam08240	Alcohol dehydrogenase GroES-like domain	2	10	9	9
pfam00107	Zinc-binding dehydrogenase	3	9	10	8
pfam00293	NUDIX domain	3	8	11	8
pfam00378	Enoyl-CoA hydratase/isomerase	3	9	13	12
pfam00571	CBS domain	3	10	10	13
pfam00672	HAMP domain	3	35	22	23
pfam04055	Radical SAM superfamily	3	10	11	14
pfam00106	short chain dehydrogenase	4	13	13	16
pfam00155	Aminotransferase class I and II	4	14	17	13
pfam00512	His Kinase A (phospho-acceptor) domain	4	25	41	30
pfam00497	Bacterial extracellular solute-binding proteins, family 3	5	24	15	14
pfam00141	Catalase-peroxidase	HTCC7211_00001890	Ga0132170_111085	Ga0132172_111932	Ga0132173_111785
